# Supplementary material for: An improved bacterial single-cell RNA-seq reveals biofilm heterogeneity
Source: eLife. 2024 Dec 17;13:RP97543. doi: 10.7554/eLife.97543 (PMC11651652; doi:10.7554/eLife.97543)
Supplement: Figure 1—source code 1. [file elife-97543-fig1-code1.zip]

Archive with 1 entries (1 files):
- eLife-VOR-RA-2024-97543/Figure 1Source Code 1.docx
