# Supplementary material for: An improved bacterial single-cell RNA-seq reveals biofilm heterogeneity
Source: eLife. 2024 Dec 17;13:RP97543. doi: 10.7554/eLife.97543 (PMC11651652; doi:10.7554/eLife.97543)
Supplement: Supplementary file 13. [file elife-97543-supp13.zip]

Archive with 1 entries (1 files):
- Supplementary File 13.Matrix_of_Static_E.coli_biofilm-2_data.txt
